# Supplementary material for: Biomarkers for Early Detection of Cisplatin-Induced Nephrotoxicity
Source: Life (Basel). 2025 Sep 12;15(9):1432. doi: 10.3390/life15091432 (PMC12471489; doi:10.3390/life15091432)
Supplement: Supplementary file 1 [file life-15-01432-s001.zip]

Archive with 1 entries (1 files):
- life-3837601-supplementary.pdf
